# Supplementary material for: Correction: Chromosomal Integrity after UV Irradiation Requires FANCD2-Mediated Repair of Double Strand Breaks
Source: PLoS Genet. 2023 Dec 20;19(12):e1011094. doi: 10.1371/journal.pgen.1011094 (PMC10732383; doi:10.1371/journal.pgen.1011094)
Supplement: S2 File — Data provided in Excel and GraphPad format. (ZIP) [file pgen.1011094.s002.zip]

Archive with 2 entries (2 files):
- S2 File. Quantitative data for Fig 3B/S2.pzf
- S2 File. Quantitative data for Fig 3B/S2.xlsx
