# Supplementary material for: Correction: Chromosomal Integrity after UV Irradiation Requires FANCD2-Mediated Repair of Double Strand Breaks
Source: PLoS Genet. 2023 Dec 20;19(12):e1011094. doi: 10.1371/journal.pgen.1011094 (PMC10732383; doi:10.1371/journal.pgen.1011094)
Supplement: S2 File — Data provided in Excel and GraphPad format. (ZIP) [file pgen.1011094.s002.zip › S2 File. Quantitative data for Fig 3B/S2.xlsx]

## Sheet: Hoja1
Figure 3B
GFP Pol eta Foci (%)
Exp.1
			Cell +	Cell -	Totales	% +
	siLuc	0h	19	242	261	7.27969
		1h
		2h	63	86	149	42.2819
		4h	118	157	275	42.9091
	siD2	0h	1	47	48	2.08333
		1h	41	51	92	44.5652
		2h	57	70	127	44.8819
		4h	97	145	242	40.0826
Exp.2			Cell +	Cell -	Totales	% +
	siLuc	0h	31	300	331	9.36556
		1h	149	179	328	45.4268
		2h	218	101	319	68.3386
		4h	206	100	306	67.3203
	siD2	0h	34	226	260	13.0769
		1h	124	171	295	42.0339
		2h	198	91	289	68.5121
		4h	188	59	247	76.1134
Exp.3			Cell +	Cell -	Totales	% +
	siLuc	0h	13	165	178	7.30337
		1h	63	65	128	49.2188
		2h	57	47	104	54.8077
		4h	70	45	115	60.8696
	siD2	0h	10	170	166	6.0241
		1h	44	53	97	45.3608
		2h	62	36	98	63.2653
		4h	68	40	108	62.963
