# Supplementary material for: Correction: Chromosomal Integrity after UV Irradiation Requires FANCD2-Mediated Repair of Double Strand Breaks
Source: PLoS Genet. 2023 Dec 20;19(12):e1011094. doi: 10.1371/journal.pgen.1011094 (PMC10732383; doi:10.1371/journal.pgen.1011094)
Supplement: S4 File — (XLSX) [file pgen.1011094.s004.xlsx]

## Sheet: Figure 1
Figure 1 C
Survival (%)
	siLuc						siD2
UV dose (J/m2)	Exp 1		Exp 2		Exp 3		Exp 1		Exp 2		Exp 3
	Colony #	%	Colony #	%	Colony #	%	Colony #	%	Colony #	%	Colony #	%
0	110	100	87	100	105	100	132	100	120	100	93	100
1.3	91	82.7273	74	85.0575	95	90.4762	124	93.9394	114	95	90	96.7742
2.6	58	52.7273	48	55.1724	57	54.2857	66	50	54	45	44	47.3118
3.9	25	22.7273	26	29.8851	47	44.7619	26	19.697	36	30	24	25.8065
5.2	16	14.5455	17	19.5402	14	13.3333	27	20.4545	30	25	17	18.2796
	siLuc						siD2
MMC (ng/mL)	Exp 1		Exp 2		Exp 3		Exp 1		Exp 2		Exp 3
	Colony #	%	Colony #	%	Colony #	%	Colony #	%	Colony #	%	Colony #	%
0	190	100	145	100	121	100	200	100	137	100	122	100
5	157	82.6316	104	71.7241	114	94.2149	61	30.5	52	37.9562	29	23.7705
10	93	48.9474	88	60.6897	46	38.0165	25	12.5	14	10.219	18	14.7541
20	39	20.5263	25	17.2414	29	23.9669	4	2	2	1.45985	3	2.45902
Figure 1 D
Survival (%)
	PD20 + D2						PD20
UV dose (J/m2)	1		2		3		1		2		3
	CTU	%	CTU	%	CTU	%	CTU	%	CTU	%	CTU	%
0	11714076	100	12654313	108.027	10813840	92.3149	12103084	100	10745886	88.7863	13434758	111.003
1.2	10978825	93.7234	9799567	83.6563	12150739	103.728	11788292	97.3991	11084293	91.5824	12475438	103.077
2.4	10327447	88.1627	8392741	71.6466	12201273	104.159	11973213	98.927	11103456	91.7407	12836540	106.06
3.6	8424510	71.9178	6983576	59.617	9831247	83.9268	9695771	80.1099	7837554	64.7567	11543576	95.3771
4.8	6819965	58.2203	6028739	51.4658	7627384	65.113	7227960	59.72	6205673	51.2735	8339475	68.9037
	PD20 + D2						PD20
MMC (ng/mL)	1		2		3		1		2		3
	CTU	%	CTU	%	CTU	%	CTU	%	CTU	%	CTU	%
0	2237177	100	2014419	90.0429	2169920	96.9937	2832540	100	2745231	96.9176	2639999	93.2025
40	1684273	75.2856	1558999	69.686	1787651	79.9066	698414	24.6568	420989	14.8626	765002	27.0076
80	1205802	53.8984	1052147	47.0301	1453883	64.9874	323232	11.4114	365247	12.8947	398765	14.078
120	943560	42.1764	1162998	51.9851	784321	35.0585	266923	9.42345	111987	3.95359	197954	6.98857
160	810224	36.2164	446835	19.9732	560002	25.0316	204590	7.22283	133467	4.71192	221034	7.80338
Figure 1 B
FACs
Control siLuc
Total Bin Data:
0	0	0	0	0	0	0	0	0	0	0	0	0	0	0	0	0	3	15	11	12	15	9	10	11	7	8	14	9	6	8	7	10	10	5	11	7	7	10	7	12	13	3	14	15	7	16	17	28	42
Control siD2
Total Bin Data:
0	0	0	0	0	0	0	0	0	0	0	0	0	0	0	0	0	2	3	9	7	6	7	5	5	12	11	6	8	4	4	7	3	9	8	2	8	13	14	7	7	8	10	6	14	14	14	21	32	57
UV siD2
Total Bin Data:
0	0	0	0	0	0	0	0	0	0	0	0	0	0	0	0	0	11	10	20	24	13	13	16	19	17	14	15	11	15	17	13	8	13	11	12	10	12	12	17	16	9	13	15	12	17	16	25	46	56
MMC.siD2
Total Bin Data:
0	0	0	0	0	0	0	0	0	0	0	0	0	0	0	0	0	9	23	15	22	17	26	15	26	17	23	15	17	30	21	23	17	18	26	13	24	17	19	22	20	17	24	24	32	27	25	28	31	47
Luc MMC
Total Bin Data:
0	0	0	0	0	0	0	0	0	0	0	0	0	0	0	0	0	8	10	14	17	17	16	14	10	17	14	19	13	11	10	15	9	18	12	6	23	12	9	11	18	12	15	22	22	15	29	21	25	32
Luc UV
Total Bin Data:
0	0	0	0	0	0	0	0	0	0	0	0	0	0	0	0	6	13	40	37	31	37	31	36	30	28	31	27	27	23	25	22	26	21	15	20	21	18	21	19	21	19	33	20	23	20	18	36	39	47
[truncated: 206 more columns]

## Sheet: Figure 2
Figure 2B
Micronuclei/binucleated cell (frecuency)
	NT								UV
	siLuc				siD2				siLuc				siD2
	Cell -	Cell +	Totales	Freq +	Cell -	Cell +	Totales	Freq +	Cell -	Cell +	Totales	Freq +	Cell -	Cell +	Totales	Freq +
Exp1	282	53	335	0.158209	270	35	305	0.114754	285	73	358	0.203911	267	110	377	0.291777
Exp2	266	34	300	0.113333	280	70	350	0.2	260	84	344	0.244186	170	167	337	0.495549
Exp3	290	12	302	0.0397351	280	21	301	0.0697674	290	47	337	0.139466	201	115	316	0.363924
Figure 2D
Micronuclei/binucleated cell (frecuency)
	NT												UV
	PD20				PD20 + D2				GM00637				PD20				PD20 + D2				GM00637
	Cell -	Cell +	Totales	Freq +	Cell -	Cell +	Totales	Freq +	Cell -	Cell +	Totales	Freq +	Cell -	Cell +	Totales	Freq +	Cell -	Cell +	Totales	Freq +	Cell -	Cell +	Totales	Freq +
Exp1	290	14	304	0.0460526	301	17	318	0.0534591	279	12	291	0.0412371	260	50	310	0.16129	260	24	284	0.084507	312	12	324	0.037037
Exp2	286	22	308	0.0714286	280	18	298	0.0604027	310	8	318	0.0251572	271	59	330	0.178788	255	29	284	0.102113	310	8	318	0.0251572
Exp3	280	17	297	0.0572391	328	29	357	0.0812325	300	10	310	0.0322581	292	55	347	0.158501	280	27	307	0.0879479	291	9	300	0.03
Figure 2E
Gaps + Breaks/ metaphase (frecuency)
	NT						UV
	siLuc			siD2			siLuc			siD2
	Metaphase #	Gaps+Breaks #	Freq +	Metaphase #	Gaps+Breaks #	Freq +	Metaphase #	Gaps+Breaks #	Freq +	Metaphase #	Gaps+Breaks #	Freq +
Exp1	67	36	0.537313	55	19	0.345455	55	57	1.03636	60	112	1.86667
Exp2	70	19	0.271429	69	43	0.623188	55	80	1.45455	67	162	2.41791
Exp3	50	20	0.4	50	24	0.48	50	62	1.24	50	107	2.14
Figure 2F
Exchanges/ metaphase (frecuency)
	NT						UV
	siLuc			siD2			siLuc			siD2
	Metaphase #	Exchanges #	Freq +	Metaphase #	Exchanges #	Freq +	Metaphase #	Exchanges #	Freq +	Metaphase #	Exchanges #	Freq +
Exp1	67	1	0.0149254	55	5	0.0909091	55	4	0.0727273	60	20	0.333333
Exp2	70	1	0.0142857	69	2	0.0289855	55	1	0.0181818	67	34	0.507463
Exp3	50	0	0	50	3	0.06	50	2	0.04	50	21	0.42

## Sheet: Figure 3
Figure 3A
Densitometry (A.U)
	UV dose (J/m2)	siLuc	siD2
	0	578	236
	5	1351	1442
	10	1755	1936
Figure 3B
GFP Pol eta Foci (%)
Exp.1
			Cell +	Cell -	Totales	% +
	siLuc	0h	19	242	261	7.27969
		1h
		2h	63	86	149	42.2819
		4h	118	157	275	42.9091
	siD2	0h	1	47	48	2.08333
		1h	41	51	92	44.5652
		2h	57	70	127	44.8819
		4h	97	145	242	40.0826
Exp.2			Cell +	Cell -	Totales	% +
	siLuc	0h	31	300	331	9.36556
		1h	149	179	328	45.4268
		2h	218	101	319	68.3386
		4h	206	100	306	67.3203
	siD2	0h	34	226	260	13.0769
		1h	124	171	295	42.0339
		2h	198	91	289	68.5121
		4h	188	59	247	76.1134
Exp.3			Cell +	Cell -	Totales	% +
	siLuc	0h	13	165	178	7.30337
		1h	63	65	128	49.2188
		2h	57	47	104	54.8077
		4h	70	45	115	60.8696
	siD2	0h	10	170	166	6.0241
		1h	44	53	97	45.3608
		2h	62	36	98	63.2653
		4h	68	40	108	62.963
Figure 3C
Densitometry (A.U)
		pChk1 (A.U)				p21 (A.U)
	UV dose (J/m2)	siLuc	siD2		UV dose (J/m2)	siLuc	siD2
	0	10008	7500		0	10394	14935
	5	24978	13428		5	8310	9554
	10	24618	11463		10	7838	8017
				p53 (A.U)
			UV dose (J/m2)	siLuc	siD2
			0	1186	1682
			5	5836	4829
			10	5804	5797

## Sheet: Figure 4
Figure 4A
gamma H2AX intensity in U2OS cells (A.U)						Exp 1					Exp 2
						0		5J/m2			0		5J/m2
Exp 1	UV (J/m2)	siLuc	siFANCD2			si Luc	si FANCD2	siLuc	siFANCD2		si Luc	si FANCD2	siLuc	siFANCD2
	0	1	1.02295			5	4	4	6		2	4	2	8
	5	2.4623	2.44918			6	13	4	8		1	0.5	2	5
						4	6	39	11		2	0.5	1	4
						3	7	9	15		0.5	0.5	9	1
Exp 2	UV (J/m2)	siLuc	siFANCD2			7	4	6	15		2	1	1	8
	0	1	0.653333			4	5	4	29		1	4	1	2
	5	5.30667	3.77333			9	6	28	10		2	0.5	87	2
						3	4	3	17		1	0.5	40	5
						7	4	3	2		1	0.5	10	11
Total intensity was determined by Image J program						11	13	27	9		1	1	6	4
Ratios were calculated relative to siLuc 0 UV in each experiment						4	6	31	36		0.5	4	1	22
						11	7	18	21		0.5	0.5	3	12
						10	4	28	15		1	0.5	8	2
						7	5	23	21		2	0.5	2	3
						6	6	14	24		1	1	1	1
						6	4	17	8		2	0.5	5	1
						4	4	19	19		0.5	0.5	3	7
						4	13	9	6		2	0.5	1	3
						6	6	13	12		1	0.5	52	1
						6	7	3	6		2	1	3	2
						5	4	9	8		1	4	5	5
						6	5	18	11		1	0.5	2	1
						4	6	8	15		1	0.5	1	2
						3	4	15	15		0.5	0.5	2	3
						7	4	28	29		2	1	1	1
						4	13	19	10		2	0.5	2	1
						9	6	4	17		2	0.5	1	7
						3	7	4	2		1	0.5	1	5
						7	4	39	9		2	0.5	10	3
						11	5	9	36		0.5	1	3	4
						4	6	6	21		2	0.5	2	0.5
						11	4	4	15		1	0.5	2	1
						10	4	28	21		2	0.5	1	0.5
						7	13	3	24		2	0.5	9	2
						6	6	3	8		2	0.5	1	5
						6	7	27	19		1	4	5	4
						4	4	31	6		2	0.5	8	1
						4	5	18	12		2	0.5	3	8
						6	6	28	6		1	0.5	3	2
						6	4	23	8		2	1	8	11
						5	4	14	11		2	0.5	11	5
						6	13	17	15		2	0.5	3	1
						4	6	19	15		2	1	8	10
						3	7	9	29		2	1	10	14
						7	4	13	10		2	1	1	12
						4	5	3	17		2	1	7	2
						9	6	9	2		1	1	3	3
						3	4	18	9		2	0.5	6	15
						7	10	8	36		2	0.5	38	41
						11	8	15	21		2	1	3	9
					TOTAL intensity	305	312	751	747		75	49	398	283
Figure 4B
gamma H2AX foci recruitment in U2OS cells (%)
	NT								UV
	siLuc				siD2				siLuc				siD2
	Cell -	Cell +	Totales	H2AX+ (%)	Cell -	Cell +	Totales	H2AX+ (%)	Cell -	Cell +	Totales	H2AX+ (%)	Cell -	Cell +	Totales	H2AX+ (%)
Exp1	251	20	271	7.38007	254	25	279	8.96057	174	66	240	27.5	175	64	239	26.7782
Exp2	255	20	275	7.27273	164	36	200	18	154	24	178	13.4831	145	32	177	18.0791
Exp3	271	14	285	4.91228	264	26	290	8.96552	226	74	300	24.6667	163	42	205	20.4878
Figure 4C
gamma H2AX foci/cell
	NT		UV
	siLuc 0	siD2 0	siLuc UV	siD2 UV
Exp1	2	1	29	94
	8	1	120	37
	8	3	38	23
	4	24	17	28
	12	10	14	15
	7	6	17	20
	7	138	16	14
	11	2	1	13
	22	6	8	23
	58	7	31	17
	5	2	30	14
	12	3	63	58
	17	6	45	60
	3	10	12	7
	20	6	8	32
	2	2	10	17
	13	7	17	15
	5	0	28	92
	18	16	66	64
	9	19	28	11
	16	21	66	5
	4	34	24	28
	3	8	22	10
	8	2	22	7
	10	3	14	10
	40	2	66	20
	22	4	4	65
	25	18	14	16
	146	2	12	16
	8	4	13	54
	23	3	9	41
	48	2	47	54
	7	4	2	32
	25	3	9	23
	166	6	7	10
	8	14	21	65
	22	4	5	19
	4	4	21	15
	11	38	19	48
	16	2	54	13
	1	20	135	7
	8	24	24	121
	7	52	41	119
	8	32	9	12
	13	1	24	112
	2	2	20	66
	14	2	60	40
	1	6	10	7
	4	8	11	84
	42	14	13	9
	13	1	112	18
	14	3	65	30
	100	2	33	16
	10	11	44	10
	35	18	2	35
	54	9	1	51
	6	11	116	14
	4	25	35	4
Exp2	2	13	21	98
	5	14	36	10
	14	3	20	45
	14	3	15	34
	18	7	27	20
	11	16	27
	12	9	144	42
	35	10	5	15
	17	10	7	8
	21	35	9	2
	3	114	44	126
	5	2	2	20
	14	13	15	2
	1	28	14	18
	12	2	8	30
	6	7	3	8
	4	6	5	9
	9	3	7	32
	3	9	12	14
	2	4	72	17
	3	15	19	9
	7	12	5	51
	10	36	112	33
	28	6	3	30
	10	13	9	23
	40	7	10	5
	4	22	26	54
	7	5	8	12
	4	116	3	18
	18	7	7	21
	6	38	8	26
	36	43	70	5
	43	14	87	9
	9	23	17	60
	9	24	21	37
	27	8	11	120
	8	23	28	23
	29	22	9	5
	17	62	12	11
	10	29	18	21
	4	5	9	4
	8	14	37	9
	20	21	18	11
	18	16	14	23
	16	2	11	14
	21	3	32	104
	13	20	34	49
	2	8	20	16
	9	41	12	19
	19	35	2	37
	3	3	15	11
	10	5	14	8
	1	16	70	24
	3	2	15	35
	85	3	5	19
	8	34	77	23
	3	12		98
	5	20	48	14
Exp3	1	11	35	45
	61	20	2	12
	18	3	15	26
	27	5	75	34
	10	1	9
	15	18	21	3
	10	13	22	20
	4	27	3	16
	10	60	4	61
		3	37	11
	8	5	4	60
	5	4	33	28
	9	113	100	10
	15	17	90	30
	4	28	5	47
	2	22	32	28
	4	90	14	29
	19	9	47	13
	9	6	46	45
	12	97	79	40
	16	23	29	32
	17	6	3	44
	18	34	33	8
	3	25	51	5
	2		3	1
	1	5	28	38
	4	21	101	5
	17	21	46	7
	14	3	34	54
	13	10	9	20
	33	8	8	8
	47	1	35	22
	22	56	33	82
	25	41	21	53
	3	49	15	8
	15	2	32	9
	12	1	37	19
	13	3	9	47
	11	2	3	21
	4	16	46	25
	5	44	14	5
	2	58	15	5
	5	26	63	8
	5	4	17	20
	30	2	83	20
	6	6	4	30
	11	4	13	29
	10	3	80	114
	63	32	105	25
	32	13	10	10
	14	8	71	4
	13	2		3
	10	0		7
	16	90		51
	6	10
	3	5
	41	3
	17	14
	12	37
	13	4
	10	7
	5	9
	22	5
	56	3
	26	11
	4	30
	7	17
		31
		6
		5
		31
		4
		2
		5
		2
		1
		3
		2
		46
		54
		13
		3
		4
		8
		3
		8
		8
		5
		4
		4
		14
Figure 4E
Densitometry (A.U)
6 hrs
		siLuc	siD2
	UV (dose)	Int	Int
Exp 1	0	120755	130678
	1.5	134038	135590
	5	142490	146359
Exp 2	0	108680	125375
	1.5	144906	157813
	5	156982	163347
24 hrs
		siLuc	siD2
	UV (dose)	Int	Int
Exp 1	0	147624	142265
	1.5	164262	137897
	2.5	188978	151903
	5	208996	172140
Exp 2	0	156875	153807
	1.5	167656	157083
	2.5	178830	157791
	5	196992	171025
Exp 3	0	139987	140012
	1.5	146900	165332
	2.5	148386	171214
	5	178983	191816

## Sheet: Figure 5
Figure 5B
Rad51 (+)/ gamma H2AX (+) inU2OS cells (%)
Exp 1	time post UV (h)	siLuc				siFANCD2
		H2AX (+) Rad51 (-)	H2AX (+) Rad51 (+)	Total (H2AX+)	H2AX (+) Rad51 (+) (%)	H2AX (+) Rad51 (-)	H2AX (+) Rad51 (+)	Total (H2AX+)	H2AX (+) Rad51 (+) (%)
	0	700	1	701	0.142653	600	3	603	0.497512
	4	310	58	368	15.7609	299	30	329	9.11854
	8	570	161	731	22.0246	365	37	402	9.20398
Exp 2	time post UV (h)	siLuc				siFANCD2
		H2AX (+) Rad51 (-)	H2AX (+) Rad51 (+)	Total (H2AX+)	H2AX (+) Rad51 (+) (%)	H2AX (+) Rad51 (-)	H2AX (+) Rad51 (+)	Total (H2AX+)	H2AX (+) Rad51 (+) (%)
	0	420	1	421	0.23753	415	1	416	0.240385
	4	400	94	494	19.0283	421	50	471	10.6157
	8	365	115	480	23.9583	435	53	488	10.8607
Exp 3	time post UV (h)	siLuc				siFANCD2
		H2AX (+) Rad51 (-)	H2AX (+) Rad51 (+)	Total (H2AX+)	H2AX (+) Rad51 (+) (%)	H2AX (+) Rad51 (-)	H2AX (+) Rad51 (+)	Total (H2AX+)	H2AX (+) Rad51 (+) (%)
	0	350	0	350	0	330	0	330	0
	4	320	40	360	11.1111	360	35	395	8.86076
	8	345	68	413	16.4649	375	36	411	8.75912
Figure 5C
Rad51 (+)/ gamma H2AX (+) (%)
Exp 1	time post UV (h)	GM00637				PD20+D2				PD20
		H2AX (+) Rad51 (-)	H2AX (+) Rad51 (+)	Total (H2AX+)	H2AX (+) Rad51 (+) (%)	H2AX (+) Rad51 (-)	H2AX (+) Rad51 (+)	Total (H2AX+)	H2AX (+) Rad51 (+) (%)	H2AX (+) Rad51 (-)	H2AX (+) Rad51 (+)	Total (H2AX+)	H2AX (+) Rad51 (+) (%)
	0	240	1	241	0.414938	300	1	301	0.332226	300	1	301	0.332226
	4	241	61	302	20.1987	220	97	317	30.5994	220	68	288	23.6111
	8	246	80	326	24.5399	202	106	308	34.4156	239	46	285	16.1404
Exp 2	time post UV (h)	GM00637				PD20+D2				PD20
		H2AX (+) Rad51 (-)	H2AX (+) Rad51 (+)	Total (H2AX+)	H2AX (+) Rad51 (+) (%)	H2AX (+) Rad51 (-)	H2AX (+) Rad51 (+)	Total (H2AX+)	H2AX (+) Rad51 (+) (%)	H2AX (+) Rad51 (-)	H2AX (+) Rad51 (+)	Total (H2AX+)	H2AX (+) Rad51 (+) (%)
	0	370	2	372	0.537634	370	2	372	0.537634	499	1	500	0.2
	4	228	72	300	24	203	87	290	30	244	61	305	20
	8	219	81	300	27	195	105	300	35	248	64	312	20.5128
Exp 3	time post UV (h)	GM00637				PD20+D2				PD20
		H2AX (+) Rad51 (-)	H2AX (+) Rad51 (+)	Total (H2AX+)	H2AX (+) Rad51 (+) (%)	H2AX (+) Rad51 (-)	H2AX (+) Rad51 (+)	Total (H2AX+)	H2AX (+) Rad51 (+) (%)	H2AX (+) Rad51 (-)	H2AX (+) Rad51 (+)	Total (H2AX+)	H2AX (+) Rad51 (+) (%)
	0	218	1	219	0.456621	284	2	286	0.699301	372	3	375	0.8
	4	211	78	289	26.9896	221	104	325	32	258	42	300	14
	8	210	90	300	30	219	81	300	27	273	52	325	16
Figure 5D
	SCE /metaphase in U2OS cells
	0		1.5J/m2
	si Luc	si FANCD2	siLuc	siFANCD2
Exp1	2	6	5	6
	6	5	10	2
	3	5	8	10
	6	10	6	4
	8	5	10	5
	5	5	5	8
	8	5	11	7
	8	7	4	5
	4	9	15	5
	4	8	9	6
	4	5	11	5
	7	8	11	8
	5	9	10	3
	3	9	8	4
	7	11	8	3
	5	6	5	11
	7	10	5	7
	7	6	6	4
	6	4	12	6
	3	5	7	6
	4	7	12	5
	8	9	10	1
	7	8	9	11
	6	8	6	6
	8	4	6	5
	5	3	8	5
	5	5	8	5
Exp2	5	4	12	5
	6	4	9	2
	6	6	10	6
	8	5	4	1
	4	2	5	3
	5	4	3	4
	5	8	7	3
	6	3	4	3
	3	5	8	7
	7	6	13	4
	8	3	10	5
	6	6	7	5
	3	4	6	7
	4	5	10	7
	7	4	7	5
	6	4	6	5
	4	5	10	8
	4	5	5	3
	3	12	12	4
	4	4	4	7
	4	5	5	3
	3			9
	5			4
				7
				7
				10
				12
				4
Figure 5E
53BP1(+) H2AX(+) (%)
Exp 1		siLuc			siD2
		H2AX (+) 53BP1 (+)	Total (DAPI+)	H2AX (+) 53BP1 (+) (%)	H2AX (+) 53BP1 (+)	Total (DAPI+)	H2AX (+) 53BP1 (+) (%)
	NT	7	332	2.10843	13	236	5.50847
	UV	23	299	7.69231	51	318	16.0377
Exp 2
		H2AX (+) 53BP1 (+)	Total (H2AX+)	H2AX (+) 53BP1 (+) (%)	H2AX (+) 53BP1 (+)	Total (H2AX+)	H2AX (+) 53BP1 (+) (%)
	NT	15	299	5.01672	27	318	8.49057
	UV	32	340	9.41176	75	280	26.7857
Exp 3
		H2AX (+) 53BP1 (+)	Total (H2AX+)	H2AX (+) 53BP1 (+) (%)	H2AX (+) 53BP1 (+)	Total (H2AX+)	H2AX (+) 53BP1 (+) (%)
	NT	7	314	2.2293	8	307	2.60586
	UV	24	314	7.64331	56	310	18.0645
Figure 5F
53BP1(+) (%)
Exp 1		siLuc				siFANCD2
		53BP1 (-)	53BP1 (+)	Total	53BP1 (%)	53BP1 (-)	53BP1 (+)	Total	53BP1 (%)
	UVC 0hrs	314	6	320	1.875	310	9	319	2.82132
	UVC 4hrs	305	32	337	9.49555	280	39	319	12.2257
	UVC 24hrs	296	24	320	7.5	270	71	341	20.8211
	MMC 0hrs	320	8	328	2.43902	310	2	312	0.641026
	MMC 4hrs	344	9	353	2.54958			0
	MMC 24hrs	322	17	339	5.01475	265	113	378	29.8942
Exp 2		siLuc				siFANCD2
		53BP1 (-)	53BP1 (+)	Total	53BP1 (%)	53BP1 (-)	53BP1 (+)	Total	53BP1 (%)
	UVC 0hrs	293	9	302	2.98013	290	12	302	3.97351
	UVC 4hrs	338	15	353	4.24929	292	36	328	10.9756
	UVC 24hrs	290	29	319	9.09091	299	70	369	18.9702
	MMC 0hrs	315	3	318	0.943396	296	13	309	4.20712
	MMC 4hrs	282	21	303	6.93069	237	90	327	27.5229
	MMC 24hrs	284	32	316	10.1266	258	88	346	25.4335
Exp 3		siLuc				siFANCD2
		53BP1 (-)	53BP1 (+)	Total	53BP1 (%)	53BP1 (-)	53BP1 (+)	Total	53BP1 (%)
	UVC 0hrs	311	11	322	3.41615	316	20	336	5.95238
	UVC 4hrs	330	11	341	3.22581	297	31	328	9.45122
	UVC 24hrs	292	19	311	6.10932	256	56	312	17.9487
	MMC 0hrs	320	10	330	3.0303	217	12	229	5.24017
	MMC 4hrs	305	22	327	6.72783	275	54	329	16.4134
	MMC 24hrs	270	34	304	11.1842	265	107	372	28.7634

## Sheet: Figure 6
Figure 6A
Densitometry (A.U)
		siLuc	siD2	siXRCC4	siD2+siXRCC4
		Int	Int	Int	Int
Exp 1	0	152436	159111	149934	156447
	1.5	192051	210110	185897	181478
	5	255792	232302	197812	189410
Figure 6B
Micronuclei/ Binucleated cell (frequency)
	NT
	siLuc								siXRCC4
	siLuc				siD2				siLuc				siD2
	Cell -	Cell +	Totales	Freq +	Cell -	Cell +	Totales	Freq +	Cell -	Cell +	Totales	Freq +	Cell -	Cell +	Totales	Freq +
Exp1	286	17	303	0.0561056	272	16	288	0.0555556	317	32	349	0.0916905	117	17	134	0.126866
Exp2	266	15	281	0.0533808	340	9	349	0.025788	247	12	259	0.046332	283	28	311	0.0900322
Exp3	246	14	260	0.0538462	349	8	357	0.022409	291	28	319	0.0877743	299	33	332	0.0993976
	UV
	siLuc								siXRCC4
	siLuc				siD2				siLuc				siD2
	Cell -	Cell +	Totales	Freq +	Cell -	Cell +	Totales	Freq +	Cell -	Cell +	Totales	Freq +	Cell -	Cell +	Totales	Freq +
Exp1	96	17	113	0.150442	66	102	168	0.607143	79	38	117	0.324786	85	28	113	0.247788
Exp2	233	74	307	0.241042	260	256	516	0.496124	210	125	335	0.373134	289	89	378	0.23545
Exp3	256	80	336	0.238095	309	280	589	0.475382	205	118	323	0.365325	250	82	332	0.246988
Figure 6C
Gaps + Breaks/Metaphase (frequency)
	NT
	siLuc						siXRCC4
	siLuc			siD2			siLuc			siD2
	Metaphase #	Gaps+Breaks #	Freq +	Metaphase #	Gaps+Breaks #	Freq +	Metaphase #	Gaps+Breaks #	Freq +	Metaphase #	Gaps+Breaks #	Freq +
Exp1	60	19	0.316667	64	30	0.46875	53	13	0.245283	50	16	0.32
Exp2	50	12	0.24	50	23	0.46	51	12	0.235294	68	20	0.294118
Exp3	50	22	0.44	50	24	0.48	49	12	0.244898	59	18	0.305085
	UV
	siLuc						siXRCC4
	siLuc			siD2			siLuc			siD2
	Metaphase #	Gaps+Breaks #	Freq +	Metaphase #	Gaps+Breaks #	Freq +	Metaphase #	Gaps+Breaks #	Freq +	Metaphase #	Gaps+Breaks #	Freq +
Exp1	58	33	0.568966	54	59	1.09259	54	19	0.351852	50	22	0.44
Exp2	55	25	0.454545	54	46	0.851852	50	9	0.18	50	15	0.3
Exp3	50	34	0.68	54	72	1.33333	62	32	0.516129	50	29	0.58
Figure 6D
Exchanges/metaphase (frequency)
	NT
	siLuc						siXRCC4
	siLuc			siD2			siLuc			siD2
	Metaphase #	Exchanges #	Freq +	Metaphase #	Exchanges #	Freq +	Metaphase #	Exchanges #	Freq +	Metaphase #	Exchanges #	Freq +
Exp1	60	2	0.0333333	64	6	0.09375	53	3	0.0566038	50	6	0.12
Exp2	50	0	0	50	3	0.06	51	3	0.0588235	68	8	0.117647
Exp3	50	3	0.06	50	6	0.12	49	3	0.0612245	59	7	0.118644
	UV
	siLuc						siXRCC4
	siLuc			siD2			siLuc			siD2
	Metaphase #	Exchanges #	Freq +	Metaphase #	Exchanges #	Freq +	Metaphase #	Exchanges #	Freq +	Metaphase #	Exchanges #	Freq +
Exp1	58	8	0.137931	54	26	0.481481	54	7	0.12963	50	7	0.14
Exp2	55	8	0.145455	54	28	0.518519	50	6	0.12	50	9	0.18
Exp3	50	7	0.14	54	29	0.537037	62	9	0.145161	50	8	0.16

## Sheet: Supp. Figure 1
Supplementary Figure 1A
D2 foci (%)
	Hrs after U.V	D2 foci +	D2 foci -	Totales	D2 foci + (%)
Exp. 1	0	41	267	308	13.3117
	1	112	190	302	37.0861
	2	143	179	322	44.4099
	4	149	148	297	50.1684
	8	174	177	351	49.5726
	24	49	261	310	15.8065
Exp. 2	0	26	263	289	8.99654
	1	120	180	300	40
	2	112	254	366	30.6011
	4	142	160	302	47.0199
	8	125	186	311	40.1929
	24	34	345	379	8.97098
Supplementary Figure 1B
D2 foci (%)
	UV doses	D2 foci +	D2 foci -	Totales	D2 foci + (%)
Exp. 1	0	45	342	387	11.6279
	5	176	124	300	58.6667
	10	125	176	301	41.5282
	20	115	267	382	30.1047
	40	108	287	395	27.3418
Exp. 2	0	21	350	371	5.66038
	5	111	194	305	36.3934
	10	182	216	398	45.7286
	20	151	218	369	40.9214
	40	101	209	310	32.5806
Exp. 3	0	14	367	381	3.67454
	5	116	182	298	38.9262
	10	154	144	298	51.6779
	20	170	204	374	45.4545
	40	110	257	367	29.9728
Supplementary Figure 1E
Survival (%)
	siLuc																siD2																siPolh
UVdose(J/m2)	Exp1					Exp2					Exp3					UVdose(J/m2)	Exp1					Exp2					Exp3					UVdose(J/m2)	Exp1					Exp2					Exp3
	p1	p2	p3	p4	Colony#	p1	p2	p3	p4	Colony#	p1	p2	p3	p4	Colony#		p1	p2	p3	p4	Colony#	p1	p2	p3	p4	Colony#	p1	p2	p3	p4	Colony#		p1	p2	p3	p4	Colony#	p1	p2	p3	p4	Colony#	p1	p2	p3	p4	Colony#
0	55	54	64	47	220	47	59	56	47	209	47	40	49	40	176	0	53	62	61	55	231	56	49	50	43	198	55	61	50	53	219	0	67	51	56	47	221	51	54	46	41	192	56	43	49	55	203
1.3	45	49	41	47	182	40	45	49	42	176	37	41	40	36	154	1.3	57	48	57	45	207	51	54	42	52	199	39	47	59	42	187	1.3	40	30	25	28	123	32	37	29	23	121	31	43	37	21	132
2.6	36	22	33	25	116	27	32	19	32	110	30	19	25	25	99	2.6	17	19	27	25	88	35	17	35	34	121	30	19	25	34	108	2.6	7	7	6	11	31	5	8	8	1	22	12	6	9	9	36
3.9	13	18	10	9	50	14	14	7	14	49	14	12	28	12	66	3.9	12	17	10	5	44	12	13	10	3	38	10	11	9	12	42	3.9	4	3	5	1	13	6	3	6	2	17	5	15	2	1	23
5.2	5	12	4	11	32	8	12	3	4	27	10	5	5	1	21	5.2	5	6	2	4	17	6	5	1	10	22	8	8	15	13	44	5.2	2	4	0	0	6	3	0	3	0	6	2	4	2	0	8

## Sheet: Supp. Figure 2
Supplementary Figure 2A
Exchanges/metaphase (frequency)
	Chromatidic Exchange
	NT						UV
	siLuc			siD2			siLuc			siD2
	Metaphase #	Exchanges #	Freq +	Metaphase #	Exchanges #	Freq +	Metaphase #	Exchanges #	Freq +	Metaphase #	Exchanges #	Freq +
Exp1	50	0	0	50	3	0.06	50	2	0.04	50	21	0.42
Exp2	70	1	0.0142857	69	2	0.0289855	55	1	0.0181818	67	34	0.507463
Exp3	67	1	0.0149254	55	5	0.0909091	55	4	0.0727273	60	20	0.333333
	Chromosomic Exchange
	NT						UV
	siLuc			siD2			siLuc			siD2
	Metaphase #	Exchanges #	Freq +	Metaphase #	Exchanges #	Freq +	Metaphase #	Exchanges #	Freq +	Metaphase #	Exchanges #	Freq +
Exp1	50	0	0	50	0	0	50	1	0.02	50	0	0
Exp2	70	1	0.0142857	69	1	0.0144928	55	2	0.0363636	67	1	0.0149254
Exp3	67	1	0.0149254	55	0	0	55	0	0	60	0	0

## Sheet: Supp. Figure 3
Supplementary Figure 3A
Densitometry (A.U)
	Ubi-PCNA (A.U)
UV dose (J/m2)	PD20 + D2	PD20
0	635	391
5	834	436
10	1383	810
20	2740	2900
Supplementary Figure 3B
Densitometry (A.U)
	pCHK1 (A.U)
UV doses	PD20 + D2	PD20
0	680	889
5	4285	2035
10	4890	2797
20	6087	5008
Supplementary Figure 3C
Densitometry (A.U)
	pATM (A.U)
UV doses	PD20 + D2	PD20
0	1888	2000
5	2549	2000
10	3979	1654
20	3997	2949
	pKAP1 (A.U)
UV doses	PD20 + D2	PD20
0	694	360
5	1937	1293
10	1968	2379
20	3531	5000

## Sheet: Supp. Figure 4
Supplementary Figure 4A
yH2AX Foci (%)
Exp.1		Hrs after UV	(-)			(+)	TOTAL	% (+)
			no foci	<15 foci	Int ­ no foci	>15 foci
	PD20 + D2	0	242	33		27	302	8.9404
		4	127	27	59	48	261	18.3908
		24	138	80	11	71	300	23.6667
	PD20	0	183	74	1	15	273	5.49451
		4	164	23	72	54	313	17.2524
		24	143	56	12	91	302	30.1325
Exp. 2		Hrs after UV	(-)			(+)	TOTAL	% (+)
			no foci	<15 foci	Int ­ no foci	>15 foci
	PD20 + D2	0	194	54	0	21	269	7.80669
		4	172	45	16	88	321	27.4143
		24	164	47	18	76	305	24.918
	PD20	0	185	33	8	19	245	7.7551
		4	158	56	37	60	311	19.2926
		24	132	55	40	63	290	21.7241
Supplementary Figure 4B
yH2AX Foci (%)
Exp. 1		MMC (ng/mL)	(-)			(+)	TOTAL	% (+)
			no foci	<15 foci	Int ­ no foci	>15 foci
	PD20 + D2	0 ng	204	65	0	32	301	10.6312
		50ng	194	42	0	68	304	22.3684
		100ng	100	56	0	147	303	48.5149
	PD20	0ng	239	45	0	17	301	5.64784
		50ng	64	35	0	201	300	67
		100ng	30	16	0	220	266	82.7068
Exp. 2		MMC (ng/mL)	(-)			(+)	TOTAL	% (+)
			no foci	<15 foci	Int ­ no foci	>15 foci
	PD20 + D2	0 ng	215	48	0	45	308	14.6104
		50ng	158	45	0	92	295	31.1864
		100ng	114	59	0	143	316	45.2532
	PD20	0ng	215	57	0	47	319	14.7335
		50ng	109	41	0	148	298	49.6644
		100ng	26	9	0	263	298	88.255
Exp. 3		MMC (ng/mL)	(-)			(+)	TOTAL	% (+)
			no foci	<15 foci	Int ­ no foci	>15 foci
	PD20 + D2	0 ng
		50ng	145	45	0	73	263	27.7567
		100ng	100	56	0	134	290	46.2069
	PD20	0ng
		50ng	96	39	0	170	305	55.7377
		100ng	28	25	0	220	273	80.5861

[truncated: 3 more sheets: Supp. Figure 5, Supp. Figure 6, Supp. Figure 7]
