# Supplementary material for: Correction: Chromosomal Integrity after UV Irradiation Requires FANCD2-Mediated Repair of Double Strand Breaks
Source: PLoS Genet. 2023 Dec 20;19(12):e1011094. doi: 10.1371/journal.pgen.1011094 (PMC10732383; doi:10.1371/journal.pgen.1011094)
Supplement: S5 File — (A) Annotated original Western blot images, and (B) individual original Western blot images. (ZIP) [file pgen.1011094.s005.zip]

Archive with 54 entries (51 files):
- S5 File. Original western blot images/S5A File. Annotated original western blots.pdf
- S5 File. Original western blot images/S5B. Original western blot images/
- S5 File. Original western blot images/S5B. Original western blot images/Tiffs PFGE/
- S5 File. Original western blot images/S5B. Original western blot images/Tiffs PFGE/Figure 4E.tif
- S5 File. Original western blot images/S5B. Original western blot images/Tiffs PFGE/Figure 6A.tif
- S5 File. Original western blot images/S5B. Original western blot images/Tiffs PFGE/Supplementary Figure 4D.tif
- S5 File. Original western blot images/S5B. Original western blot images/Tiffs PFGE/Supplementary Figure 4E.tif
- S5 File. Original western blot images/S5B. Original western blot images/Tiffs PFGE/Supplementary Figure 6C.tif
- S5 File. Original western blot images/S5B. Original western blot images/Tiffs WB/
- S5 File. Original western blot images/S5B. Original western blot images/Tiffs WB/Figure 1A D2 and Ku70 Lower panel.tif
- S5 File. Original western blot images/S5B. Original western blot images/Tiffs WB/Figure 1A D2 and Ku70 Upper panel.tif
- S5 File. Original western blot images/S5B. Original western blot images/Tiffs WB/Figure 2C D2 and Ku70.tif
- S5 File. Original western blot images/S5B. Original western blot images/Tiffs WB/Figure 3A D2.tif
- S5 File. Original western blot images/S5B. Original western blot images/Tiffs WB/Figure 3A Ku70.tif
- S5 File. Original western blot images/S5B. Original western blot images/Tiffs WB/Figure 3A PCNA High expossure.tif
- S5 File. Original western blot images/S5B. Original western blot images/Tiffs WB/Figure 3A PCNA Low expossure.tif
- S5 File. Original western blot images/S5B. Original western blot images/Tiffs WB/Figure 3C Chk1 24hs.tif
- S5 File. Original western blot images/S5B. Original western blot images/Tiffs WB/Figure 3C Chk1 6hs.tif
- S5 File. Original western blot images/S5B. Original western blot images/Tiffs WB/Figure 3C D2 24hs.tif
- S5 File. Original western blot images/S5B. Original western blot images/Tiffs WB/Figure 3C D2 6hs.tif
- S5 File. Original western blot images/S5B. Original western blot images/Tiffs WB/Figure 3C Ku70 6hs and 24hs.tif
- S5 File. Original western blot images/S5B. Original western blot images/Tiffs WB/Figure 3C p21 6hs and 24hs.tif
- S5 File. Original western blot images/S5B. Original western blot images/Tiffs WB/Figure 3C p53 6hs and 24hs.tif
- S5 File. Original western blot images/S5B. Original western blot images/Tiffs WB/Figure 3C pChk1 24hs.tif
- S5 File. Original western blot images/S5B. Original western blot images/Tiffs WB/Figure 3C pChk1 6hs.tif
- S5 File. Original western blot images/S5B. Original western blot images/Tiffs WB/Figure 4D ATM.tif
- S5 File. Original western blot images/S5B. Original western blot images/Tiffs WB/Figure 4D gammaH2AX.tif
- S5 File. Original western blot images/S5B. Original western blot images/Tiffs WB/Figure 4D KAP1.tif
- S5 File. Original western blot images/S5B. Original western blot images/Tiffs WB/Figure 4D Ku70.tif
- S5 File. Original western blot images/S5B. Original western blot images/Tiffs WB/Figure 4D pATM.tif
- S5 File. Original western blot images/S5B. Original western blot images/Tiffs WB/Figure 4D pKAP1.tif
- S5 File. Original western blot images/S5B. Original western blot images/Tiffs WB/Suplementary Figure 1C and D D2 (PD20+D2).tif
- S5 File. Original western blot images/S5B. Original western blot images/Tiffs WB/Suplementary Figure 1C and D D2 and Ku70 (U2OS).tif
- S5 File. Original western blot images/S5B. Original western blot images/Tiffs WB/Suplementary Figure 1C and D Ku70  (PD20+D2).tif
- S5 File. Original western blot images/S5B. Original western blot images/Tiffs WB/Suplementary Figure 1E D2.tif
- S5 File. Original western blot images/S5B. Original western blot images/Tiffs WB/Suplementary Figure 1E Ku70.tif
- S5 File. Original western blot images/S5B. Original western blot images/Tiffs WB/Suplementary Figure 1E Pol eta.tif
- S5 File. Original western blot images/S5B. Original western blot images/Tiffs WB/Suplementary Figure 1F D2 (PD20+D2).tif
- S5 File. Original western blot images/S5B. Original western blot images/Tiffs WB/Suplementary Figure 1F D2 (U2OS).tif
- S5 File. Original western blot images/S5B. Original western blot images/Tiffs WB/Suplementary Figure 1F Ku70 (PD20 + D2 and U2OS).tif
- S5 File. Original western blot images/S5B. Original western blot images/Tiffs WB/Suplementary Figure 3A D2 6 and 24hs.tif
- S5 File. Original western blot images/S5B. Original western blot images/Tiffs WB/Suplementary Figure 3A Ku70 6 and 24hs.tif
- S5 File. Original western blot images/S5B. Original western blot images/Tiffs WB/Suplementary Figure 3A PCNA High expossure 6 and 24hs.tif
- S5 File. Original western blot images/S5B. Original western blot images/Tiffs WB/Suplementary Figure 3A PCNA Low expossure 6 and 24hs.tif
- S5 File. Original western blot images/S5B. Original western blot images/Tiffs WB/Suplementary Figure 3B Chk1 6 and 24hs.tif
- S5 File. Original western blot images/S5B. Original western blot images/Tiffs WB/Suplementary Figure 3B Ku70 6 and 24hs.tif
- S5 File. Original western blot images/S5B. Original western blot images/Tiffs WB/Suplementary Figure 3B pChk1 6 and 24hs.tif
- S5 File. Original western blot images/S5B. Original western blot images/Tiffs WB/Suplementary Figure 3C ATM 6 and 24hs.tif
- S5 File. Original western blot images/S5B. Original western blot images/Tiffs WB/Suplementary Figure 3C Kap1 6 and 24hs.tif
- S5 File. Original western blot images/S5B. Original western blot images/Tiffs WB/Suplementary Figure 3C Ku70 6 and 24hs.tif
- S5 File. Original western blot images/S5B. Original western blot images/Tiffs WB/Suplementary Figure 3C pATM 6 and 24hs.tif
- S5 File. Original western blot images/S5B. Original western blot images/Tiffs WB/Suplementary Figure 3C pKap1 6 and 24hs.tif
- S5 File. Original western blot images/S5B. Original western blot images/Tiffs WB/Suplementary Figure 7A D2.tif
- S5 File. Original western blot images/S5B. Original western blot images/Tiffs WB/Suplementary Figure 7A Ku70.tif
